# Supplementary material for: Effects of Exercise on Gut Microbiota of Adults: A Systematic Review and Meta-Analysis
Source: Nutrients. 2024 Apr 5;16(7):1070. doi: 10.3390/nu16071070 (PMC11013040; doi:10.3390/nu16071070)
Supplement: Supplementary file 1 [file nutrients-16-01070-s001.zip]

Archive with 1 entries (1 files):
- nutrients-2907963-supplementary.pdf
